# Supplementary material for: Resistivity method-based rock core orientation experimental protocol
Source: PLoS One. 2026 Mar 2;21(3):e0342912. doi: 10.1371/journal.pone.0342912 (PMC12952577; doi:10.1371/journal.pone.0342912)
Supplement: S3 File — (XLSX) [file pone.0342912.s003.xlsx]

## Sheet: 159
Sample No.	159
				Porosity(%)					Mineralization of water 80g/L,resistivity 0.094Ω·m
Sample dry weight(g)				3.39468					Sample No	length(cm)	diameter(cm)	dry weight(g)	porosity(%)
716.48									159	7.861	6.516	716.48	3.2			轴向电阻Ω
Test Time	Sample wet weight(g)	Water Saturation(%)	Test temperature(℃)	Note												Sample wet weight(g)	Water Saturation(%)	Test temperature(℃)	Axial resistance（Ω）	Axial resistivity（Ω.m）
7.14	725.73	100	24.1													725.73	100	24.1	1206	204.532
	725.27	95.027	22.8													725.27	95.027	22.8	1062	180.11
	724.8	89.9459	22.9													724.67	88.5405	22.9	1308	221.831
	724.54	87.1351	22.9													724.45	86.1622	22.9	1501	254.563
	723.97	80.973	23		The experimental test data has been marked with a blue background, while the rest are calculated values.											723.81	79.2432	23	1703	288.821
	722.91	69.5135	24.1													722.83	68.6486	24.1	1878	318.5
	722.74	67.6757	25.3													719.85	36.4324	25	4042	685.505
7.15	719.88	36.7568	25													718.42	20.973	26.1	6228	1056.24
7.16	718.43	21.0811	26.1
Radial resistance(Ω)
Angle(°)	100%	89.95%	80.97%	69.51%	36.76%
0	473.6	608	743	1090	6112
30	467.31	608	748	1048	6742
60	506.72	678	806	1081	6065
90	520.13	748	879	1186	7142
120	489.31	702	827	1131	6651
150	456.11	623	736	1039	6067
180	446.17	563	681	951	5682
210	459.31	557	659	945	5897
240	471.06	577	667	1013	5562
270	493.12	642	743	1050	5793
300	466.64	621	823	1136	5623
330	430.62	603	729	1041	6093
Radial resistivity(Ω.m)
Angle(°)	100%	89.95%	80.97%	69.51%	36.76%
0	37.2297	47.7949	58.4072	85.6849	480.464
30	36.7352	47.7949	58.8003	82.3833	529.989
60	39.8333	53.2976	63.3597	84.9774	476.77
90	40.8874	58.8003	69.0982	93.2315	561.433
120	38.4647	55.1842	65.0105	88.9079	522.835
150	35.8548	48.974	57.857	81.6758	476.927
180	35.0734	44.2574	53.5334	74.7581	446.662
210	36.1064	43.7858	51.804	74.2865	463.563
240	37.03	45.358	52.4329	79.6319	437.229
270	38.7642	50.4676	58.4072	82.5405	455.388
300	36.6826	48.8168	64.696	89.301	442.024
330	33.851	47.4018	57.3067	81.833	478.971
